# Supplementary material for: Correlation between p53 immunoexpression and TP53 mutation status in extrapulmonary small cell neuroendocrine carcinomas and its association with patient survival
Source: Virchows Arch. 2025 Jan 23;487(3):557–64. doi: 10.1007/s00428-025-04024-6 (PMC12488773; doi:10.1007/s00428-025-04024-6)
Supplement: Supplementary file 1 — Supplementary file1 Complete results on EP-SCNC p53 immunohistochemical and TP53 molecular analysis. Abbreviations: p53 IHC: 0: wild-type expression; 1: null expression; 2: overexpression; 3: overexpression and cytoplasmatic expression; 4: cytoplasmatic expression; TP53 molecular analysis: M: missense; T: truncating; VUS: variant of unknown significance; H: CNV gene deletion (XLSX 2610 KB) [file 428_2025_4024_MOESM1_ESM.xlsx]

## Sheet: List1
Supplementary material 1 - Detailed table of all results
ID	Sex	Location	p53 immunohistochemistry	NGS coverage	% tumor cells	TP53 NGS status	TP53 NGS variant nomenclature	TP53 NGS frequency	Death (1 = yes; 0 = no)	Combined tumors
N/A	female	Genitourinary	0	N/A	N/A	N/A	N/A	N/A	1	1
6	male	Genitourinary	1	N/A	N/A	N/A	N/A	N/A	1	0
24	female	Gynaecological	0	627.9	90	no mutation detected	N/A	N/A	0	0
26	male	GI tract	0	478.5	80	no mutation detected	N/A	N/A	0	0
9	female	Gynaecological	0	N/A	N/A	N/A	N/A	N/A	1	0
28	female	GI tract	0	376.7	40	MH	NM_000546.5:c.374C>G (p.Thr125Arg)	43.9	1	0
30	female	Gynaecological	0	136.1	40	no mutation detected	N/A	N/A	0	0
38	male	GI tract	0	434.8	90	no mutation detected	N/A	N/A	1	0
13	male	GI tract	0	N/A	N/A	N/A	N/A	N/A	1	0
14	male	Genitourinary	1	N/A	N/A	N/A	N/A	N/A	1	1
16	male	GI tract	1	N/A	N/A	N/A	N/A	N/A	1	0
50	female	Genitourinary	0	131.4	50	M	NM_000546.5:c.380C>T (p.Ser127Phe)	64.7	1	0
54	male	Genitourinary	0	129.1	80	no mutation detected	N/A	N/A	1	0
56	male	Genitourinary	0	370.2	80	no mutation detected	N/A	N/A	0	0
59	male	Genitourinary	0	117.9	60	no mutation detected	N/A	N/A	1	0
21	male	Unknown primary	0	N/A	N/A	N/A	N/A	N/A	1	0
68	female	Gynaecological	0	141.4	50	no mutation detected	N/A	N/A	1	0
23	female	Breast	0	N/A	N/A	N/A	N/A	N/A	0	0
69	male	Genitourinary	0	204.8	100	M	NM_000546.5:c.833C>T (p.Pro278Leu)	80.7	1	1
71	female	GI tract	0	200.4	80	no mutation detected	N/A	N/A	1	0
77	female	Head and neck	0	218.1	70	M	NM_000546.5:c.742C>T (p.Arg248Trp)	90.3	1	0
78	male	Genitourinary	0	259.3	90	T	NM_000546.5:c.772G>T (p.Glu258*)	88.3	1	0
79	male	Pancreas	0	116.5	90	no mutation detected	N/A	N/A	1	0
83	female	Breast	0	269.6	40	no mutation detected	N/A	N/A	0	0
84	female	Genitourinary	0	150.1	50	no mutation detected	N/A	N/A	1	0
93	male	Head and neck	0	178.2	70	no mutation detected	N/A	N/A	1	0
32	female	GI tract	0	N/A	N/A	N/A	N/A	N/A	1	0
94	male	Head and neck	0	485.1	40	no mutation detected	N/A	N/A	0	0
95	male	Genitourinary	0	382.3	80	no mutation detected	N/A	N/A	1	0
35	male	GI tract	0	N/A	N/A	N/A	N/A	N/A	1	0
97	male	Head and neck	0	344.5	100	no mutation detected	N/A	N/A	0	0
98	female	Gynaecological	0	157.8	50	no mutation detected	N/A	N/A	0	0
105	female	Gynaecological	0	313.2	50	no mutation detected	N/A	N/A	1	0
47	female	Unknown primary	4	N/A	N/A	N/A	N/A	N/A	1	0
48	male	Genitourinary	1	N/A	N/A	N/A	N/A	N/A	1	0
118	male	Unknown primary	0	261.3	70	M	NM_000546.5:c.817C>T (p.Arg273Cys)	26.9	1	0
119	male	Genitourinary	0	449.5	80	M	NM_000546.5:c.856G>A (p.Glu286Lys)	48.2	1	0
120	female	Genitourinary	0	210.7	90	no mutation detected	N/A	N/A	1	0
53	male	Genitourinary	N/A	N/A	N/A	N/A	N/A	N/A	1	0
127	female	Gynaecological	0	501	100	no mutation detected	N/A	N/A	1	0
55	male	Genitourinary	1	N/A	N/A	N/A	N/A	N/A	1	0
131	male	Genitourinary	0	319	80	TM	NM_000546.5:c.993+1G>A (p.?); NM_000546.5:c.743G>A (p.Arg248Gln)	45,2; 37,3	0	0
142	female	Genitourinary	0	312.8	90	no mutation detected	N/A	N/A	1	0
58	male	Genitourinary	1	N/A	N/A	N/A	N/A	N/A	1	0
144	female	GI tract	0	438.9	70	no mutation detected	N/A	N/A	1	1
145	male	Unknown primary	0	425.2	90	H	N/A	N/A	0	0
61	male	Genitourinary	1	N/A	N/A	N/A	N/A	N/A	1	0
146	male	Genitourinary	0	211.7	90	no mutation detected	N/A	N/A	1	0
162	female	GI tract	0	212.8	90	no mutation detected	N/A	N/A	1	0
163	male	GI tract	0	227	90	M	NM_000546.5:c.734G>A (p.Gly245Asp)	80.7	1	0
164	female	Gynaecological	0	187	90	no mutation detected	N/A	N/A	0	0
175	male	Head and neck	0	119.8	80	M	NM_000546.5:c.700T>C (p.Tyr234His)	78	1	0
178	female	Gynaecological	0	308.8	90	no mutation detected	N/A	N/A	1	0
179	male	Genitourinary	0	389.3	70	T	NM_000546.5:c.1024C>T (p.Arg342*)	64.3	1	1
185	female	Gynaecological	0	359.1	80	no mutation detected	N/A	N/A	0	0
191	male	Genitourinary	0	335.3	90	TM	NM_000546.5:c.740A>T (p.Asn247Ile); NM_000546.5:c.321C>G (p.Tyr107*)	32,8; 57,8	1	0
72	male	GI tract	1	N/A	N/A	N/A	N/A	N/A	1	0
73	male	Genitourinary	0	N/A	N/A	N/A	N/A	N/A	1	0
74	male	GI tract	2	N/A	N/A	N/A	N/A	N/A	1	0
194	female	Genitourinary	0	169.4	90	no mutation detected	N/A	N/A	1	0
197	male	Genitourinary	0	265.4	40	no mutation detected	N/A	N/A	1	0
199	male	Genitourinary	0	352.1	100	no mutation detected	N/A	N/A	1	1
202	male	Genitourinary	0	409.8	80	TM	NM_000546.5:c.659A>G (p.Tyr220Cys); NM_000546.5:c.993+1G>A (p.?)	40,4; 36,9	0	0
10	male	Genitourinary	1	147.6	80	T	NM_000546.5:c.200delC (p.Pro67fs)	72	1	1
18	female	Hepatobiliary	1	110.5	100	T	NM_000546.5:c.562delC (p.Leu188fs)	78.2	1	0
20	female	Genitourinary	1	744.1	80	T	NM_000546.5:c.499C>T (p.Gln167*)	59.5	0	0
27	female	Pancreas	1	380.7	60	TM	NM_000546.5:c.856G>T (p.Glu286*); NM_000546.5:c.844C>T (p.Arg282Trp)	13,3; 6,5	1	0
29	male	GI tract	1	324.2	90	no mutation detected	N/A	N/A	1	0
31	female	GI tract	1	170	80	T	NM_000546.5:c.677delG (p.Gly226fs)	80.5	1	0
85	male	GI tract	1	N/A	N/A	N/A	N/A	N/A	1	0
57	male	Genitourinary	1	122.3	90	TM	NM_000546.5:c.880G>T (p.Glu294*); NM_000546.5:c.733G>T (p.Gly245Cys)	37,6; 31,1	1	1
64	female	Genitourinary	1	325.1	60	T	NM_000546.5:c.383delC (p.Pro128fs)	85	1	0
66	female	Hepatobiliary	1	411.5	100	T	NM_000546.5:c.637C>T (p.Arg213*)	87.8	1	0
67	female	GI tract	1	224.5	90	T	NM_000546.5:c.757dupA (p.Thr253fs)	81.4	1	0
81	male	Genitourinary	1	316.3	80	T	NM_000546.5:c.493C>T (p.Gln165*)	89.8	1	1
88	female	Gynaecological	1	216.6	80	no mutation detected	N/A	N/A	0	0
102	female	Gynaecological	1	257.8	40	T	NM_000546.5:c.560-1G>A (p.?)	42.2	1	0
106	male	Genitourinary	1	225.3	70	M	NM_000546.5:c.380C>T (p.Ser127Phe)	8.4	1	1
121	male	Pancreas	1	220.9	50	T	NM_000546.5:c.455dupC (p.Pro153fs)	78	1	0
140	female	Gynaecological	1	153.2	50	T	NM_000546.5:c.586C>T (p.Arg196*)	93.9	1	0
182	male	Genitourinary	1	329.5	90	T	NM_000546.5:c.548C>G (p.Ser183*)	64	0	0
188	male	GI tract	1	305.8	50	T	NM_000546.5:c.683dupA (p.Asp228fs)	65.6	1	0
193	female	Gynaecological	1	260.5	80	no mutation detected	N/A	N/A	0	0
203	female	Breast	1	426	80	T	NM_000546.5:c.254delC (p.Pro85fs)	49.2	1	1
7	male	Genitourinary	2	287.4	80	M	NM_000546.5:c.422G>A (p.Cys141Tyr)	75.8	1	0
101	female	Gynaecological	0	N/A	N/A	N/A	N/A	N/A	1	0
8	female	Genitourinary	2	382.1	80	T	NM_000546.5:c.991C>T (p.Gln331*)	76.5	0	0
103	male	GI tract	2	N/A	N/A	N/A	N/A	N/A	1	0
104	female	Pancreas	0	N/A	N/A	N/A	N/A	N/A	1	0
11	male	Genitourinary	2	344.8	80	M	NM_000546.5:c.841G>C (p.Asp281His)	96.7	1	1
12	male	Genitourinary	2	250.3	80	TM	NM_000546.5:c.731G>A (p.Gly244Asp); NM_000546.5:c.375G>A (p.?)	20,9; 64,7	1	1
17	male	Head and neck	2	270.6	100	VUS	NM_000546.5:c.1001G>T (p.Gly334Val)	13.9	1	1
109	female	Pancreas	N/A	N/A	N/A	N/A	N/A	N/A	1	0
110	male	Genitourinary	1	N/A	N/A	N/A	N/A	N/A	1	0
111	male	Genitourinary	1	N/A	N/A	N/A	N/A	N/A	0	1
112	male	Unknown primary	2	N/A	N/A	N/A	N/A	N/A	1	0
113	male	Pancreas	0	N/A	N/A	N/A	N/A	N/A	1	0
25	male	Genitourinary	2	351.8	80	M	NM_000546.5:c.772G>A (p.Glu258Lys)	80	0	0
115	male	Genitourinary	1	N/A	N/A	N/A	N/A	N/A	1	0
33	female	Head and neck	2	128.4	80	M	NM_000546.5:c.527G>A (p.Cys176Tyr)	65.2	1	0
34	male	Genitourinary	2	151.5	60	M	NM_000546.5:c.742C>T (p.Arg248Trp)	76.4	1	0
36	male	GI tract	2	434.2	80	M	NM_000546.5:c.377A>G (p.Tyr126Cys)	75.5	1	0
37	female	Genitourinary	2	549.4	90	M	NM_000546.5:c.785G>T (p.Gly262Val)	81.1	1	0
51	male	Genitourinary	2	431.4	80	M	NM_000546.5:c.380C>T (p.Ser127Phe)	87.5	1	0
122	male	Unknown primary	0	N/A	N/A	N/A	N/A	N/A	1	0
123	female	Pancreas	0	N/A	N/A	N/A	N/A	N/A	1	0
52	male	Genitourinary	2	587.7	80	M	NM_000546.5:c.743_744delinsAA (p.Arg248Gln)	93	0	0
125	female	Pancreas	1	N/A	N/A	N/A	N/A	N/A	1	0
126	female	Unknown primary	0	N/A	N/A	N/A	N/A	N/A	1	0
60	male	Genitourinary	2	299.1	100	M	NM_000546.5:c.641A>G (p.His214Arg)	98	1	0
128	male	Pancreas	N/A	N/A	N/A	N/A	N/A	N/A	1	0
130	male	Genitourinary	1	N/A	N/A	N/A	N/A	N/A	1	0
62	male	Genitourinary	2	292.5	70	MH	NM_000546.5:c.577C>T (p.His193Tyr)	96.3	1	0
132	male	Unknown primary	1	N/A	N/A	N/A	N/A	N/A	1	0
134	N/A	Gynaecological	0	N/A	N/A	N/A	N/A	N/A	1	0
63	female	Genitourinary	2	165.2	80	M	NM_000546.5:c.743G>A (p.Arg248Gln)	81.4	1	0
70	male	Genitourinary	2	190.2	80	M	NM_000546.5:c.379T>C (p.Ser127Pro)	63.6	1	1
75	female	Gynaecological	2	342.8	90	M	NM_000546.5:c.841G>A (p.Asp281Asn)	73.3	1	0
76	male	Genitourinary	2	200.6	90	M	NM_000546.5:c.536A>G (p.His179Arg)	46.4	1	0
80	male	Genitourinary	2	182.4	80	T	NM_000546.5:c.994-1G>A (p.?)	45.5	0	0
82	male	Hepatobiliary	2	138.4	100	T	NM_000546.5:c.887dupA (p.His296fs)	45.1	1	0
86	male	Genitourinary	2	258.7	80	M	NM_000546.5:c.839G>C (p.Arg280Thr)	95.5	1	0
87	male	GI tract	2	402.7	80	M	NM_000546.5:c.815T>G (p.Val272Gly)	97	1	0
89	female	Genitourinary	2	306	80	TM	NM_000546.5:c.853G>A (p.Glu285Lys), NM_000546.5:c.592G>T (p.Glu198*)	22; 17,6	1	0
90	male	Genitourinary	2	369.4	90	M	NM_000546.5:c.839G>C (p.Arg280Thr)	87.3	1	0
91	male	Genitourinary	2	312.7	90	M	NM_000546.5:c.853G>A (p.Glu285Lys)	96.3	1	0
92	male	Genitourinary	2	360.5	80	M	NM_000546.5:c.734G>T (p.Gly245Val)	96.1	1	0
96	male	Genitourinary	2	285.7	90	M	NM_000546.5:c.824G>A (p.Cys275Tyr)	87.3	1	0
150	female	Unknown primary	0	N/A	N/A	N/A	N/A	N/A	1	0
151	female	Hepatobiliary	0	N/A	N/A	N/A	N/A	N/A	1	0
152	female	Hepatobiliary	0	N/A	N/A	N/A	N/A	N/A	1	0
99	male	GI tract	2	323.3	60	M	NM_000546.5:c.817C>T (p.Arg273Cys)	75.9	1	0
154	female	GI tract	2	N/A	N/A	N/A	N/A	N/A	0	0
100	female	Breast	2	357.9	40	MH	NM_000546.5:c.404G>A (p.Cys135Tyr)	45.2	0	0
157	male	Unknown primary	0	N/A	N/A	N/A	N/A	N/A	1	0
107	male	Unknown primary	2	200.4	90	T	NM_001126115.1:c.-22G>A (p.?)	21.7	1	0
159	female	Gynaecological	0	N/A	N/A	N/A	N/A	N/A	1	0
160	male	Genitourinary		N/A	N/A	N/A	N/A	N/A	0	0
116	female	Breast	2	314.5	80	M	NM_000546.5:c.535C>T (p.His179Tyr)	73.8	1	0
124	female	GI tract	2	115.5	60	M	NM_000546.5:c.659A>G (p.Tyr220Cys)	13.3	1	0
135	female	Genitourinary	2	398.7	80	M	NM_000546.5:c.641A>G (p.His214Arg)	87.1	1	0
137	male	GI tract	2	278.4	90	M	NM_000546.5:c.818G>T (p.Arg273Leu)	97.1	1	0
138	male	Genitourinary	2	320.3	50	M	NM_000546.5:c.394A>G (p.Lys132Glu)	88.3	1	1
166	male	Genitourinary	1	N/A	N/A	N/A	N/A	N/A	1	1
139	male	Genitourinary	2	488.1	50	M	NM_000546.5:c.645T>G (p.Ser215Arg)	88.2	1	0
141	female	Genitourinary	2	426.3	90	TM	NM_000546.5:c.725G>A (p.Cys242Tyr); NM_000546.5:c.216delC (p.Val73fs)	43,6; 41,4	1	0
147	male	Skin	2	180.5	80	MM	NM_000546.5:c.832_833delinsTT (p.Pro278Phe); NM_000546.5:c.613T>G (p.Tyr205Asp)	21,6; 11,4	0	0
148	male	Head and neck	2	234.1	70	TT	NM_000546.5:c.856G>T (p.Glu286*); NM_000546.5:c.920-1G>T (p.?)	16.4	1	0
153	male	Hepatobiliary	2	219.3	90	M	NM_000546.5:c.853G>A (p.Glu285Lys)	90.8	1	1
173	male	Genitourinary	0	N/A	N/A	N/A	N/A	N/A	1	0
174	male	Genitourinary		N/A	N/A	N/A	N/A	N/A	1	0
156	male	Genitourinary	2	215.7	80	M	NM_000546.5:c.659A>G (p.Tyr220Cys)	61	1	0
158	female	Breast	2	192.7	90	M	NM_000546.5:c.797G>A (p.Gly266Glu)	84.2	0	0
177	male	Genitourinary		N/A	N/A	N/A	N/A	N/A	1	1
161	male	Genitourinary	2	259.7	80	MM	NM_000546.5:c.745A>G (p.Arg249Gly); NM_000546.5:c.738G>A (p.Met246Ile)	43,1; 42,2	0	1
165	female	Genitourinary	2	119.6	90	M	NM_000546.5:c.596G>T (p.Gly199Val)	95.8	1	0
168	female	Genitourinary	2	184.7	80	M	NM_000546.5:c.833C>T (p.Pro278Leu)	20.7	1	0
169	male	Pancreas	2	203.7	90	T	NM_000546.5:c.548C>G (p.Ser183*)	10.1	1	0
170	female	Pancreas	2	154.7	80	VUS	NM_000546.5:c.656C>G (p.Pro219Arg); NM_000546.5:c.634T>G (p.Phe212Val)	74,5; 76,4	1	1
183	male	Genitourinary	1	N/A	N/A	N/A	N/A	N/A	1	0
184	male	Genitourinary	0	N/A	N/A	N/A	N/A	N/A	1	0
171	male	GI tract	2	128.1	70	M	NM_000546.5:c.844C>T (p.Arg282Trp)	67.6	1	0
172	male	Genitourinary	2	230.4	90	M	NM_000546.5:c.818G>T (p.Arg273Leu)	86.5	1	0
187	male	Genitourinary		N/A	N/A	N/A	N/A	N/A	1	0
176	female	Genitourinary	2	323.3	80	M	NM_000546.5:c.853G>A (p.Glu285Lys)	72	0	0
189	male	GI tract		N/A	N/A	N/A	N/A	N/A	0	0
190	male	GI tract		N/A	N/A	N/A	N/A	N/A	1	0
180	male	Genitourinary	2	369.9	90	M	NM_000546.5:c.659A>G (p.Tyr220Cys)	93.1	1	0
192	male	Genitourinary	0	N/A	N/A	N/A	N/A	N/A	1	1
181	male	Genitourinary	2	354.1	90	T	NM_000546.5:c.1045G>T (p.Glu349*)	95.7	1	0
186	male	Genitourinary	2	312.4	70	TM	NM_000546.5:c.383delC (p.Pro128fs); NM_000546.5:c.380C>A (p.Ser127Tyr)	26,1; 48,4	1	0
195	female	Gynaecological	2	331.7	90	M	NM_000546.5:c.713G>T (p.Cys238Phe)	74.7	1	0
196	male	Genitourinary	2	289	80	M	NM_000546.5:c.524G>A (p.Arg175His)	73.7	1	0
198	male	Genitourinary	2	341.5	90	M	NM_000546.5:c.818G>A (p.Arg273His)	51.3	1	1
200	male	Genitourinary	2	392	90	M	NM_000546.5:c.536A>G (p.His179Arg)	95.6	0	0
22	female	Unknown primary	3	185.4	50	T	NM_000546.5:c.920-2A>C (p.?)	64.7	1	0
114	male	Genitourinary	3	386.9	80	TT	NM_000546.5:c.920-1G>C (p.?); NM_000546.5:c.574C>T (p.Gln192*)	19.8	1	0
136	male	GI tract	3	309.4	80	MH	NM_000546.5:c.814G>A (p.Val272Met)	43	1	0
19	female	Gynaecological	4	791	70	MH	NM_000546.5:c.824G>A (p.Cys275Tyr)	69.1	1	0
204	female	GI tract	0	N/A	N/A	N/A	N/A	N/A	0	1
			176
