# Supplementary material for: Correlation between p53 immunoexpression and TP53 mutation status in extrapulmonary small cell neuroendocrine carcinomas and its association with patient survival
Source: Virchows Arch. 2025 Jan 23;487(3):557–64. doi: 10.1007/s00428-025-04024-6 (PMC12488773; doi:10.1007/s00428-025-04024-6)
Supplement: Supplementary file 2 — Supplementary file2 Results on a multivariable Cox regression analysis, adjusted for the sex, age and tumor location (XLSX 11 KB) [file 428_2025_4024_MOESM2_ESM.xlsx]

## Sheet: models
Characteristic	N	HR	95% CI	p-value
TP53	110
Negative
Positive		1.84	1.09, 3.11	0.023
Age	110	1.03	1.01, 1.05	0.002
Location	110
Genitour. + gynecol.
GIT + pancr. + hepatobil.		2.27	1.38, 3.71	0.001
Characteristic	N	HR	95% CI	p-value
p53	107
no
yes		1.77	1.09, 2.88	0.022
Age	107	1.03	1.01, 1.06	<0.001
Location	107
Genitour. + gynecol.
GIT + pancr. + hepatobil.		2.07	1.27, 3.37	0.004
